# Supplementary material for: Influence of the Fermented Feed and Vaccination and Their Interaction on Parameters of Large White/Norwegian Landrace Piglets
Source: Animals (Basel). 2020 Jul 15;10(7):1201. doi: 10.3390/ani10071201 (PMC7401620; doi:10.3390/ani10071201)
Supplement: Supplementary file 1 [file animals-10-01201-s001.zip]

Archive with 10 entries (10 files):
- Table S6 Species SV group after experiment.pdf
- Table S7 Species RFnonV group after experiment.pdf
- Table S8 Species RFV group after experiment.pdf
- Table S9 Differences between microbiological parameters of the piglets feces.pdf
- Table S10 Differences between microbiological parameters of the piglets.pdf
- Table S1 Species SnonV group before experiment.pdf
- Table S2 Species SV group before experiment.pdf
- Table S3 Species RFnonV group before experiment.pdf
- Table S4 Species RFV group before experiment.pdf
- Table S5 Species SnonV group after experiment.pdf
